# Supplementary material for: Variations in plantar pressure and balance in HIV-infected children in antiretroviral therapy
Source: Sci Rep. 2019 Mar 13;9:4344. doi: 10.1038/s41598-019-41028-0 (PMC6416285; doi:10.1038/s41598-019-41028-0)
Supplement: Supplementary file 1 — Dataset 1 [file 41598_2019_41028_MOESM1_ESM.xlsx]

## Sheet: Baro Pé Dir
	Pressão Máx 1	Pressão Máx 2	Pressão Máx 3		Pressão Méd 1	Pressão Méd 2	Pressão Méd 3		Superfície 1	Superfície 2	Superfície 3
Paciente	Pé Esq Inicial	Pé Esq Inicial	Pé Esq Inicial		Pé Esq Inicial	Pé Esq Inicial	Pé Esq Inicial		Pé Esq Inicial	Pé Esq Inicial	Pé Esq Inicial
Antonio José Silva	99.9

## Sheet: Open eye
			COP Med X	COP Med X	COP Med X	Avg	COP Med Y	COP Med Y	COP Med Y	Avg	Desvio X	Desvio X	Desvio X	Avg	Desvio Y	Desvio Y	Desvio Y	Avg	C.O.P. Dist	C.O.P. Dist	C.O.P. Dist	Avg	Vel. Méd 1	Vel. Méd 2	Vel. Méd 3	Avg	Área da Elip	Área da Elip	Área da Elip	Avg	MP1	MP2	MP3	Avg	SP1	SP2	SP3	Avg	MD1	MD2	MD3	Avg	SD1	SD2	SD3	Avg	MT1	MT2	MT3
Code	Sex	Patient	1	2	3		1	2	3		1	2	3		1	2	3		1	2	3		1	2	3		1	2	3		1	2	3		1	2	3		1	2	3		1	2	3		1	2	3
GC	M	#1	1.2	1.5	-0.1	0.866667	-4	-4.5	-4.9	-4.46667	5.058	3.155	4.047	4.08667	9.314	5.691	4.509	6.50467	1893.3	1515.3	1190.3	1532.97	31.6	25.3	19.8	25.5667	1072.85	421.31	563.22	685.793	1.22	1.71	2.5	1.81	21.99	30.02	52.38	34.7967	9.7	6.4	3.9	6.66667	6.9	4.1	2.9	4.63333	2.67	2.69	2.92
GC	F	#2	-0.8	0.3	-0.6	-0.366667	-2.3	-2.4	-3.8	-2.83333	2.181	2.261	1.648	2.03	4.429	3.014	1.34	2.92767	1231.9	845.1	853.6	976.867	20.5	14.1	14.2	16.2667	200.66	155.72	50.33	135.57	6.02	5.82	8.31	6.71667	83.15	91.83	113.75	96.2433	2.9	2.3	2.2	2.46667	2.5	2.1	1.9	2.16667	3.33	1.86	3.36
GC	F	#3	-1.1	-0.7	1.6	-0.0666667	-4.4	-4	-2.5	-3.63333	1.271	1.743	1.848	1.62067	2.576	1.718	3.284	2.526	1281.3	1123.8	995	1133.37	21.4	18.7	16.6	18.9	63.56	62.76	129.84	85.3867	9.36	8.82	10.05	9.41	142.05	121.64	195.34	153.01	1.7	1.6	1.4	1.56667	1.9	1.4	1.1	1.46667	2.83	2.91	3.37
GC	M	#4	1.2	0.2	-0.6	0.266667	-1.9	-3.5	-3.9	-3.1	3.483	3.271	2.466	3.07333	2.996	1.673	4.807	3.15867	1459.2	1507.6	1782.9	1583.23	24.3	25.1	29.7	26.3667	175.71	120.6	227.65	174.653	7.63	7.29	4.2	6.37333	120.53	129.89	93.18	114.533	1.3	1.5	2	1.6	0.9	1.6	1.6	1.36667	1.56	1.82	2.14
GC	M	#5	0.1	-0.1	-0.3	-0.1	-1.7	-1	0.1	-0.866667	1.82	0.932	1.713	1.48833	1.489	1.928	3.097	2.17133	1597.6	1524.7	1327.9	1483.4	26.6	25.4	22.1	24.7	60.82	49.14	73.63	61.1967	7.44	8.9	6.3	7.54667	105.53	85.11	74.84	88.4933	1.2	1.4	1.8	1.46667	0.6	1	2.1	1.23333	1.85	3.1	2.92
GC	M	#6	0.7	-0.3	0.7	0.366667	-1.4	-0.9	-0.5	-0.933333	6.605	3.972	3.411	4.66267	6.524	4.892	4.46	5.292	1378	853.5	1536.9	1256.13	23	14.2	25.6	20.9333	1074.3	409.78	292.01	592.03	1.7	4.43	3.05	3.06	37.44	70.45	62.9	56.93	5.8	4.5	2.9	4.4	4.5	4	2.6	3.7	1.84	2.99	1.75
GC	F	#7	1.5	1.4	8.2	3.7	-2.7	-3.5	-4.1	-3.43333	1.094	0.902	0.9	0.965333	1.623	2.368	1.346	1.779	1782.7	1772	1228.7	1594.47	29.7	29.5	20.5	26.5667	39.57	71.56	31.08	47.4033	9.79	5.78	11.71	9.09333	71.87	116.12	120.79	102.927	1.1	1.4	1.1	1.2	0.7	0.8	0.8	0.766667	2.85	3.53	3.15
GC	M	#8	1	2.7	1.7	1.8	-3.1	-2.9	-3.5	-3.16667	3.128	2.497	2.674	2.76633	1.723	1.417	2.768	1.96933	1744	1496.6	1480.3	1573.63	29.1	24.9	24.7	26.2333	124.97	65.27	151.12	113.787	5.2	4.83	5.49	5.17333	87.07	64.17	105.1	85.4467	1.9	1.9	1.9	1.9	1.6	1.7	1.1	1.46667	2.72	3.09	3.28
GC	M	#9	-2.5	-0.3	-1.4	-1.4	-2.9	-2.5	-2	-2.46667	0.829	1.848	2.015	1.564	1.34	1.649	2.525	1.838	848	1296	890.6	1011.53	14.1	21.6	14.8	16.8333	36.26	57.92	66.51	53.5633	10.59	10.56	13.29	11.48	160.64	135.17	188.85	161.553	0.8	1.2	1	1	0.5	0.9	0.7	0.7	1.54	1.81	1.58
GC	M	#10	-1.1	0.7	0.6	0.0666667	-3.4	-4.1	-4.9	-4.13333	1.625	1.002	1.916	1.51433	2.395	1.407	1.305	1.70233	1681.7	1211.6	1444	1445.77	28	20.2	24.1	24.1	72.26	37.67	52.46	54.13	7.75	14.44	8.37	10.1867	74.53	166.1	65.47	102.033	1.2	0.8	1.2	1.06667	0.8	0.5	0.6	0.633333	2	1.81	2.4
GC	M	#11	-0.1	0.4	-0.1	0.0666667	-1.5	-2.3	-2.6	-2.13333	1.612	1.665	1.779	1.68533	3.071	3.949	2.714	3.24467	937.6	662.5	978.5	859.533	15.6	11	16.3	14.3	136.96	133.62	124.54	131.707	4.78	7.01	8.33	6.70667	76.1	111.38	130.41	105.963	1.9	2.1	1.5	1.83333	1.7	2.1	1.4	1.73333	1.69	1.81	1.73
GC	M	#12	-0.3	0	-1.1	-0.466667	-2.8	-2.4	-3.1	-2.76667	2.657	4.125	3.602	3.46133	3.538	3.677	3.909	3.708	1173.7	1183.6	1044.1	1133.8	19.6	19.7	17.4	18.9	209.68	321.18	324.12	284.993	5.21	2.74	4.34	4.09667	80.25	40.41	98.94	73.2	2.8	2.6	3.4	2.93333	3	2.2	3.1	2.76667	3.45	1.54	3.49
GC	F	#13	0.4	4.4	3.8	2.86667	-2.9	-1.1	-0.6	-1.53333	1.342	2.409	2.673	2.14133	1.226	1.487	2.632	1.78167	1786.7	2376.5	3928.8	2697.33	29.8	39.6	65.5	44.9667	36.66	84.09	187.18	102.643	5.48	2.24	0.35	2.69	62.13	43.91	5.4	37.1467	0.8	1.5	2.1	1.46667	0.4	0.9	1.4	0.9	1.74	1.85	1.52
GC	M	#14	-1.8	-2.3	-1.1	-1.73333	-3.4	-2.1	-2.7	-2.73333	3.153	2.324	3.596	3.02433	2.137	3.284	6.693	4.038	1815.6	1663.4	1336.7	1605.23	30.3	27.7	22.3	26.7667	132.82	164.27	497.5	264.863	3.77	3.39	3.24	3.46667	66.71	53.07	110.16	76.6467	2.5	2.2	4	2.9	2.1	1.7	3.4	2.4	3.85	1.8	1.82
GC	F	#15	0.1	-0.2	0.5	0.133333	-0.1	-2	0.9	-0.4	1.342	1.405	2.111	1.61933	3.075	2.019	5.181	3.425	684.5	610.7	711.3	668.833	11.4	10.2	11.9	11.1667	109.4	46.88	251.4	135.893	10.26	9.61	3.99	7.95333	189	103.21	73.77	121.993	1.5	1.3	2.7	1.83333	1.3	1.3	2.3	1.63333	2.04	1.86	1.83
GC	F	#16	0.6	0.5	-0.3	0.266667	-4.6	-5.4	-6.2	-5.4	2.212	3.195	1.545	2.31733	5.104	5.99	7.083	6.059	892	1196.9	1088.2	1059.03	14.9	19.9	18.1	17.6333	322.9	272.96	235.11	276.99	5.5	4.64	4.6	4.91333	107.23	70.17	104.39	93.93	2.5	2	3	2.5	2.9	2.1	3.1	2.7	1.98	1.67	1.86
GC	M	#17	-3.6	-2.3	-2	-2.63333	-3	-4	-3.5	-3.5	5.838	7.604	4.388	5.94333	11.83	10.149	6.31	9.42967	1847.7	2013.8	1435.1	1765.53	30.8	33.6	23.9	29.4333	1900.11	1796.09	842.78	1512.99	0.75	0.75	1.38	0.96	12.8	12.35	25.81	16.9867	13.4	11.4	6.2	10.3333	9.2	7.4	3.6	6.73333	2.83	2.48	3.63
GC	M	#19	-1.8	-3.8	-1	-2.2	-1.4	-2.2	-1.6	-1.73333	10.341	5.051	9.385	8.259	6.205	13.066	5.557	8.276	1843.3	2095.9	1874.4	1937.87	30.7	34.9	31.2	32.2667	1349.68	1842.59	1727.98	1640.08	1.13	1.14	1.39	1.22	22.18	26.83	25.52	24.8433	9.1	10.3	7.5	8.96667	5.2	9.7	6.8	7.23333	3.01	2.73	3
GC	F	#20	-0.5	-0.8	-0.8	-0.7	-2.4	-2.8	-1.8	-2.33333	3.807	2.804	3.239	3.28333	3.052	1.369	3.081	2.50067	305.8	334.6	332.4	324.267	5.1	5.6	5.5	5.4	201.41	93.98	185.96	160.45	6.92	8.44	5.1	6.82	51.45	92.82	60.6	68.29	2.1	1.3	2	1.8	2.1	0.8	1.9	1.6	2.94	2.68	2.36
GC	F	#21	0	-0.3	0	-0.1	-1.1	-1.4	-1.7	-1.4	2.45	1.436	1.872	1.91933	2.87	1.186	2.779	2.27833	234	264.4	322.8	273.733	3.9	4.4	5.4	4.56667	93.79	37.62	110.85	80.7533	14.17	12.2	7.34	11.2367	152.49	127.19	91.33	123.67	1.3	1.1	1.7	1.36667	1.1	1	1.5	1.2	2.37	2.39	2.47
GC	F	#22	0.1	-0.3	0.1	-0.0333333	-0.5	-0.8	-1.4	-0.9	0.532	1.893	0.602	1.009	2.43	7.012	1.755	3.73233	194.6	225.2	208.4	209.4	3.2	3.8	3.5	3.5	28.83	137.66	21.44	62.6433	11.08	9.38	27.74	16.0667	110.47	120.25	286.5	172.407	1.5	2.1	1	1.53333	1.5	2	1.3	1.6	2.66	2.68	2.49
GC	F	#23	-0.8	0.1	-0.2	-0.3	-2.8	-1.9	-2.6	-2.43333	3.652	2.923	3.089	3.22133	5.852	3.655	3.839	4.44867	429.7	399.9	406.5	412.033	7.2	6.7	6.8	6.9	462.32	211.58	236.75	303.55	3.36	4.8	3.42	3.86	47.96	74.3	39.22	53.8267	4.5	2.8	3.5	3.6	3.8	2.3	4	3.36667	3.11	2.7	2.55
GC	M	#24	-0.5	-1.6	-0.4	-0.833333	-1.2	-1.6	-1.4	-1.4	3.156	4.834	3.871	3.95367	3.609	6.879	4.886	5.12467	395.4	374.1	369.6	379.7	6.6	6.2	6.2	6.33333	282.58	584.78	388.84	418.733	3.46	3.02	3.08	3.18667	37.39	36.65	28.5	34.18	2.5	3.8	3.6	3.3	2.2	2.6	3.1	2.63333	2.36	2.52	2.58
GC	F	#25	-0.2	-0.3	0.1	-0.133333	-1.6	-0.3	-1.7	-1.2	1.13	1.61	2.128	1.62267	1.917	2.049	1.435	1.80033	202.2	204.4	216.6	207.733	3.4	3.4	3.6	3.46667	29.14	56.61	49.89	45.2133	31.61	25.61	22.89	26.7033	290.58	352.28	237.62	293.493	0.8	1.1	1	0.966667	0.7	0.9	0.6	0.733333	2.81	2.06	2.07
GC	M	#26	0.3	0.9	0.8	0.666667	-2.7	-3.3	-2.9	-2.96667	1.824	3.635	2.237	2.56533	2.977	8.912	5.448	5.779	307	424.5	364.5	365.333	5.1	7.1	6.1	6.1	134.9	754.94	268.65	386.163	4.1	2.36	3.19	3.21667	41.15	29.15	31.25	33.85	2.7	5.2	3.7	3.86667	1.9	3.9	2.8	2.86667	2.4	2.65	2.26
GC	M	#27	-1.7	-1.9	-2.5	-2.03333	-2.8	-2.7	-2.9	-2.8	1.562	2.645	3.952	2.71967	2.229	3.356	4.404	3.32967	300.9	307.3	397.1	335.1	5	5.1	6.6	5.56667	86.12	201.5	304.35	197.323	4.7	6.65	4.48	5.27667	47.69	117.13	53.92	72.9133	2	1.6	2.7	2.1	1.6	1.3	2.1	1.66667	2.38	2.35	2.34
GC	M	#28	0.2	-1.7	-2.6	-1.36667	-1.2	-1.5	-1.7	-1.46667	4.06	3.343	2.325	3.24267	1.87	3.602	3.931	3.13433	442.6	420	417.8	426.8	7.4	7	7	7.13333	169.01	167.21	160.7	165.64	5.37	4.47	5.28	5.04	58.26	39.81	50.33	49.4667	2.1	3.1	2.1	2.43333	1.7	2.4	1.1	1.73333	2.94	3.19	2.47
GC	M	#29	-0.3	-0.9	-1.5	-0.9	-3	-1.4	-0.2	-1.53333	2.797	1.788	1.838	2.141	4.1	2.227	1.45	2.59233	539.2	422.2	437.2	466.2	9	7	7.3	7.76667	226.43	91.82	64.33	127.527	3.93	5.99	6.34	5.42	49.46	52.51	74.48	58.8167	2.3	1.4	1.4	1.7	1.8	1	1	1.26667	2.61	2.64	2.3
GC	M	#30	0.9	0.3	0.4	0.533333	0.3	1.2	1	0.833333	1.48	3.31	2.715	2.50167	2.483	2.252	4.892	3.209	295.3	378.8	389	354.367	4.9	6.3	6.5	5.9	77.86	159.12	237.87	158.283	10.14	6.72	5.92	7.59333	146.01	118.17	99.96	121.38	1.3	3	2.1	2.13333	0.9	3.3	2	2.06667	1.87	1.74	1.92
GC	M	#31	1.7	0.1	0.5	0.766667	0.6	-0.3	-0.2	0.0333333	2.218	3.441	4.587	3.41533	2.267	4.167	3.492	3.30867	338.6	443.4	352.6	378.2	5.6	7.4	5.9	6.3	63.49	103.29	128.71	98.4967	19.9	13.55	11.92	15.1233	190.71	190.22	100.46	160.463	0.6	0.8	0.9	0.766667	0.5	0.6	0.8	0.633333	1.65	1.75	1.8
GC	M	#32	-0.9	-1	-1.2	-1.03333	-2.3	-2.5	-2.4	-2.4	3.008	2.712	2.057	2.59233	2.025	3.446	4.405	3.292	382.4	442	453	425.8	6.4	7.4	7.6	7.13333	118.58	184.97	174.58	159.377	9.28	4.42	6.69	6.79667	100.29	61.39	136.47	99.3833	1.3	2.5	2.7	2.16667	1	2.2	3.6	2.26667	1.74	1.63	1.71
GC	F	#33	-0.3	0.4	0.8	0.3	-1	-0.2	0.8	-0.133333	1219	2058	1352	1.543	2457	1596	3803	2.681	364.5	304.4	363.4	344.1	6.1	5.1	6.1	5.76667	58.12	79.82	132.14	90.0267	9.75	12.64	8.97	10.4533	134.16	152.73	193	159.963	1.2	1	2	1.4	1.3	0.9	2.5	1.56667	1.66	1.69	1.98
GC	M	#34	-0.6	-1.3	-0.6	-0.833333	-1.6	-1.8	-2.4	-1.93333	1550	1006	1131	1.299	2820	2120	1680	2.22	246.2	262.8	272.1	260.367	4.1	4.4	4.5	4.33333	100.44	39.03	34.8	58.09	9.16	13.33	17.98	13.49	94.87	257.03	295.84	215.913	1.2	1.4	1.1	1.23333	0.9	1.4	1	1.1	1.68	1.93	1.64
GC						#DIV/0!				#DIV/0!				#DIV/0!				#DIV/0!				#DIV/0!				#DIV/0!				#DIV/0!				#DIV/0!				#DIV/0!				#DIV/0!				#DIV/0!
GC						#DIV/0!				#DIV/0!				#DIV/0!				#DIV/0!				#DIV/0!				#DIV/0!				#DIV/0!				#DIV/0!				#DIV/0!				#DIV/0!				#DIV/0!
GC						#DIV/0!				#DIV/0!				#DIV/0!				#DIV/0!				#DIV/0!				#DIV/0!				#DIV/0!				#DIV/0!				#DIV/0!				#DIV/0!				#DIV/0!
GC						#DIV/0!				#DIV/0!				#DIV/0!				#DIV/0!				#DIV/0!				#DIV/0!				#DIV/0!				#DIV/0!				#DIV/0!				#DIV/0!				#DIV/0!
GC						#DIV/0!				#DIV/0!				#DIV/0!				#DIV/0!				#DIV/0!				#DIV/0!				#DIV/0!				#DIV/0!				#DIV/0!				#DIV/0!				#DIV/0!
GC						#DIV/0!				#DIV/0!				#DIV/0!				#DIV/0!				#DIV/0!				#DIV/0!				#DIV/0!				#DIV/0!				#DIV/0!				#DIV/0!				#DIV/0!
GC						#DIV/0!				#DIV/0!				#DIV/0!				#DIV/0!				#DIV/0!				#DIV/0!				#DIV/0!				#DIV/0!				#DIV/0!				#DIV/0!				#DIV/0!
GC						#DIV/0!				#DIV/0!				#DIV/0!				#DIV/0!				#DIV/0!				#DIV/0!				#DIV/0!				#DIV/0!				#DIV/0!				#DIV/0!				#DIV/0!
GC						#DIV/0!				#DIV/0!				#DIV/0!				#DIV/0!				#DIV/0!				#DIV/0!				#DIV/0!				#DIV/0!				#DIV/0!				#DIV/0!				#DIV/0!
		Avg				-0.129885				-2.1596				2.70462				3.614				848.994				14.1524				275.834				7.54583				99.2006				2.59643				2.13095
			COP Med X	COP Med X	COP Med X	Avg	COP Med Y	COP Med Y	COP Med Y	Avg	Desvio X	Desvio X	Desvio X	Avg	Desvio Y	Desvio Y	Desvio Y	Avg	C.O.P. Dist	C.O.P. Dist	C.O.P. Dist	Avg	Vel. Méd 1	Vel. Méd 2	Vel. Méd 3	Avg	Área da Elip	Área da Elip	Área da Elip	Avg	MP1	MP2	MP3	Avg	SP1	SP2	SP3	Avg	MD1	MD2	MD3	Avg	SD1	SD2	SD3	Avg	MT1	MT2	MT3
Code	Genero	Patient	1	2	3		1	2	3		1	2	3		1	2	3		1	2	3		1	2	3		1	2	3		1	2	3		1	2	3		1	2	3		1	2	3		1	2	3
GAIDS	F	#1	-0.6	-2.7	-2.5	-1.93333	-4.7	-4.9	-2.9	-4.16667	1.962	3.901	1.657	2.50667	2.507	3.966	8.586	5.01967	1563.3	1472.4	2066.9	1700.87	26.1	24.5	34.4	28.3333	140.43	373.82	519.65	344.633	4.22	2.25	2.16	2.87667	68.85	26.78	34.38	43.3367	2.7	4.1	4	3.6	2.3	2.7	3.1	2.7	3.55	3.89	3.94
GAIDS	M	#2	2.3	-0.5	0.5	0.766667	-0.2	0.7	0.6	0.366667	2.016	1.35	1.523	1.62967	4.163	3.086	2.684	3.311	1280.4	1106.2	1462.9	1283.17	21.3	18.4	24.4	21.3667	186.62	125.11	95.91	135.88	3.3	6.5	3.93	4.57667	37.93	115.46	59.2	70.8633	2.4	1.7	1.6	1.9	2.3	1.8	1.3	1.8	1.85	1.78	2.04
GAIDS	M	#3	2.7	2.4	0.8	1.96667	-3.4	-3.8	-4.7	-3.96667	2.667	3.992	1.091	2.58333	2.359	4.104	1.618	2.69367	3950.7	2535.9	1931	2805.87	65.8	42.3	32.2	46.7667	101.49	154.12	67.83	107.813	1.11	2.16	3.84	2.37	38.04	86.59	74.11	66.2467	2.5	1.7	1.5	1.9	1.9	1.6	1.5	1.66667	2.96	2.76	3.11
GAIDS	F	#4	-1.9	-1.5	-1	-1.46667	-2.5	-2	-3.8	-2.76667	2.027	2.231	1.54	1.93267	3.485	6.033	2.402	3.97333	1736.2	2560.5	2946.4	2414.37	28.9	42.7	49.1	40.2333	175.78	296.7	87.66	186.713	5.32	2.12	0.73	2.72333	141.64	39.4	15.42	65.4867	2.7	2.6	2	2.43333	2.3	1.9	1.9	2.03333	2.98	3.04	1.68
GAIDS	M	#5	0.8	0.3	0.9	0.666667	-3.3	-4.4	-4.3	-4	2.248	2.23	1.892	2.12333	2.138	3.648	1.481	2.42233	1199	1610.4	1237.8	1349.07	20	26.8	20.6	22.4667	129.74	252.64	60.61	147.663	3.14	3.15	4.88	3.72333	48.23	49.25	67.99	55.1567	2.9	2.2	1.5	2.2	2.1	2.1	1.1	1.76667	1.9	1.74	1.69
GAIDS	M	#6	4.6	0.7	7.3	4.2	-4.3	-3.7	-4.5	-4.16667	2.597	4.511	8.405	5.171	2.856	3.259	4.917	3.67733	3468.9	3230.7	4216.6	3638.73	57.8	53.8	70.3	60.6333	182.47	383.54	1297.05	621.02	0.47	0.59	0.25	0.436667	8.23	10.48	3.11	7.27333	3	5.2	6.6	4.93333	2.1	3.3	6.1	3.83333	2.79	3.34	3.26
GAIDS	M	#7	-0.4	0.6	-1.1	-0.3	-1.6	-0.5	-0.9	-1	1.476	2.041	2.121	1.87933	1.802	2.195	2.096	2.031	1422	1294.8	1327	1347.93	23.7	21.6	22.1	22.4667	58.61	81.88	99.18	79.89	6.7	8.13	3.83	6.22	89.91	115.43	58.08	87.8067	1.2	1.2	3.2	1.86667	1.1	1.5	1.8	1.46667	1.54	1.74	3.85
GAIDS	M	#8	0.9	0.9	0.2	0.666667	-3.3	-4.4	-4.2	-3.96667	1.635	1.528	2.448	1.87033	1.594	2.15	2.27	2.00467	1429.9	1144.8	1626.4	1400.37	23.8	19.1	27.1	23.3333	63.77	80.48	107.47	83.9067	7.01	13.65	6.17	8.94333	97.54	212.06	71.78	127.127	1.8	0.9	1.2	1.3	1.1	0.7	0.9	0.9	3.47	1.65	1.87
GAIDS	F	#9	-0.6	0.7	2.4	0.833333	-3.6	-2.5	-3.7	-3.26667	2.81	3.714	2.536	3.02	3.53	13.106	10.154	8.93	1995.4	3885	2701.9	2860.77	33.3	64.8	45	47.7	309.63	1062.45	664.96	679.013	1.63	0.35	0.97	0.983333	32.98	6.14	15.02	18.0467	4.1	4.6	4.6	4.43333	3.3	4.6	5.2	4.36667	2.92	3.03	3.15
GAIDS	F	#10	-0.9	-1.3	-2.2	-1.46667	-1.3	-2.5	-3.6	-2.46667	4.588	2.613	1.156	2.78567	3.998	3.989	2.046	3.34433	1517.6	1743.1	1876.5	1712.4	25.3	29.1	31.3	28.5667	286.97	228.7	76.7	197.457	4.19	2.79	2.66	3.21333	55.88	38.67	42.18	45.5767	3.1	3.6	1.5	2.73333	2.7	2.5	1.2	2.13333	3.12	3.53	3.51
GAIDS	F	#11	-1.4	0.4	0.4	-0.2	-3.2	-2.4	-2.6	-2.73333	2.113	1.682	1.634	1.80967	2.783	3.856	3.366	3.335	1303.8	1282.7	1606.6	1397.7	21.7	21.4	26.8	23.3	135.65	144.7	134.52	138.29	3.7	5.34	3.76	4.26667	89.09	95.54	59.14	81.2567	2.2	3.7	2.6	2.83333	1.6	3	2	2.2	1.74	3.67	3.44
GAIDS	M	#12	-0.5	-2.3	-0.8	-1.2	-6.5	-5.9	-6.3	-6.23333	2.731	1.373	2.596	2.23333	1.654	2.556	3.462	2.55733	1423.1	1759.7	1997.7	1726.83	23.7	29.3	33.3	28.7667	93.16	78.91	219.69	130.587	7.48	4.63	4.56	5.55667	115.43	104.68	136.85	118.987	1.4	2.1	1.8	1.76667	1.1	1.9	1.6	1.53333	1.75	3.27	3.03
GAIDS	M	#13	-0.3	-1.2	0.1	-0.466667	-3.6	-4.3	-4.6	-4.16667	2.896	2.309	4.414	3.20633	3.433	2.471	4.256	3.38667	1311.3	1411	2065.8	1596.03	21.9	23.5	34.4	26.6	264.96	137.98	403.96	268.967	2.87	2.53	1.29	2.23	67.2	45.29	22.68	45.0567	4.4	3.6	4.8	4.26667	2.9	1.8	2.4	2.36667	3.16	3.44	3.16
GAIDS	F	#14	0	-1.1	-0.7	-0.6	-4.2	-5	-4.3	-4.5	0.731	1.149	2.473	1.451	1.399	2.75	3.583	2.57733	1324.1	2224.1	1717.8	1755.33	22.1	37.1	28.6	29.2667	30.05	103.77	162.4	98.74	11.19	1.96	3.94	5.69667	289.91	32.52	62.86	128.43	1.5	1.8	2.9	2.06667	1	1.9	2.3	1.73333	3.15	1.93	3.92
GAIDS	M	#15	-0.7	-0.3	0.5	-0.166667	-3.5	-2.2	-2.9	-2.86667	1.103	1.183	1.831	1.37233	2.164	3.832	4.839	3.61167	1256.2	1473	2865.9	1865.03	20.9	24.6	47.8	31.1	73.46	104.45	205.97	127.96	8.34	8.2	1.02	5.85333	100.73	48.4	15.84	54.99	1.1	1.4	2.2	1.56667	1.6	1.3	1.3	1.4	1.56	3.56	2.05
GAIDS	M	#16	5.9	0.2	0.3	2.13333	-1.1	-1.4	-1.5	-1.33333	2.205	1.967	1.231	1.801	3.546	1.896	1.749	2.397	442.2	466.6	382.5	430.433	7.4	7.8	6.4	7.2	145.7	69.74	44.99	86.81	16.24	7.16	8.4	10.6	213.28	105.9	94.08	137.753	1.4	1.3	1.1	1.26667	1.2	1.3	0.7	1.06667	3.5	1.69	1.75
GAIDS	F	#17	0.1	-0.7	0.7	0.0333333	-2.5	-1.4	-1.7	-1.86667	3.087	2.879	3.411	3.12567	3.575	2.941	5.881	4.13233	329.4	393	445.5	389.3	5.5	6.5	7.4	6.46667	149.93	187.89	389.59	242.47	8.22	6.45	5.33	6.66667	121.98	95.07	55.35	90.8	1.9	1.6	2.2	1.9	2.4	1.2	2.4	2	2.08	2.25	2.29
GAIDS	F	#18	0.3	0.4	0.3	0.333333	-2.1	-2.7	-1.8	-2.2	1.131	4.474	3.612	3.07233	0.875	3.063	4.544	2.82733	194.8	270.1	279.9	248.267	3.2	4.5	4.7	4.13333	22.27	183.99	262.02	156.093	24.18	8.4	5.51	12.6967	252.33	86.26	61.69	133.427	0.9	2.5	2.4	1.93333	0.6	3.3	2.2	2.03333	2.47	2.78	2.56
GAIDS	M	#19	-1.3	0.6	-3.1	-1.26667	-0.4	-0.5	-0.5	-0.466667	4.324	2.579	1.917	2.94	5.647	1.434	4.957	4.01267	349.1	414.6	516.8	426.833	5.8	6.9	8.6	7.1	434.87	56.07	227.42	239.453	5.84	10.35	5.51	7.23333	62.82	180.72	79.82	107.787	2.4	3	1.8	2.4	3.1	5.6	1.8	3.5	1.92	3.09	1.7
GAIDS	M	#20	-3.8	-1.9	-3.2	-2.96667	-2	-2.7	-1.9	-2.2	0.964	5.64	1.346	2.65	0.993	2.566	1.766	1.775	519.2	578.4	573.5	557.033	8.7	9.6	9.6	9.3	18.95	237.61	57.22	104.593	20.28	6.85	19.81	15.6467	205.89	133.7	485.84	275.143	0.9	2.3	1.3	1.5	0.5	2.1	1.1	1.23333	2.7	2.8	3.12
																																						#DIV/0!				#DIV/0!				#DIV/0!
																																						#DIV/0!				#DIV/0!				#DIV/0!
																																						#DIV/0!				#DIV/0!				#DIV/0!
																																						#DIV/0!				#DIV/0!				#DIV/0!
																																						#DIV/0!				#DIV/0!				#DIV/0!
																																						#DIV/0!				#DIV/0!				#DIV/0!
																																						#DIV/0!				#DIV/0!				#DIV/0!
																																						#DIV/0!				#DIV/0!				#DIV/0!
																																						#DIV/0!				#DIV/0!				#DIV/0!
																																						#DIV/0!				#DIV/0!				#DIV/0!
																																						#DIV/0!				#DIV/0!				#DIV/0!
																																						#DIV/0!				#DIV/0!				#DIV/0!
																																						#DIV/0!				#DIV/0!				#DIV/0!
																																						#DIV/0!				#DIV/0!				#DIV/0!
		Avg				-0.0216667				-2.89833				2.45818				3.31579				1537.13				25.6193				201.754				5.77035				#DIV/0!				#DIV/0!				#DIV/0!
[truncated: 5 more columns]

## Sheet: Eyes-closed
			COP Med X	COP Med X	COP Med X	Avg	COP Med Y	COP Med Y	COP Med Y	Avg	Desvio X	Desvio X	Desvio X	Avg	Desvio Y	Desvio Y	Desvio Y	Avg	C.O.P. Dist	C.O.P. Dist	C.O.P. Dist	Avg	Vel. Méd 1	Vel. Méd 2	Vel. Méd 3	Avg	Área da Elip	Área da Elip	Área da Elip	Avg	MP1	MP2	MP3	Avg	SP1	SP2	SP3	Avg	MD1	MD2	MD3	Avg	SD1	SD2	SD3	Avg	MT1	MT2	MT3
Code	Sex	Patient	1	2	3		1	2	3		1	2	3		1	2	3		1	2	3		1	2	3		1	2	3		1	2	3		1	2	3		1	2	3		1	2	3		1	2	3
GC	M	#1	0.8	2.7	1.2	1.56667	-4.7	-3.6	-3.6	-3.96667	3.38	1.578	2.24	2.39933	5.207	4.216	5.041	4.82133	2272.7	1529.2	1445	1748.97	37.9	25.5	24.1	29.1667	402.79	236.59	331.23	323.537	1.14	1.96	1.39	1.49667	22.4	43.42	34	33.2733	6	2.8	5.3	4.7	3.6	2.5	4.1	3.4	3.13	2.72	2.97
GC	F	#2	-0.4	-1.7	0.5	-0.533333	-3.1	-3.6	-2.6	-3.1	2.037	1.341	2.166	1.848	3.056	2.507	3.257	2.94	966.8	1439.2	1015.8	1140.6	16.1	24	16.9	19	136.93	81.59	163.09	127.203	5.89	5.7	8.86	6.81667	112.67	107.51	176.07	132.083	2.8	2.4	2.2	2.46667	2.4	1.8	2.3	2.16667	2.66	3.68	3.82
GC	F	#3	-0.5	1.5	1.1	0.7	-3.2	-3	-2.5	-2.9	2.222	1.932	1.033	1.729	3.846	2.116	1.043	2.335	1229.1	1403.6	892.6	1175.1	20.5	23.4	14.9	19.6	185.37	82.54	27.18	98.3633	8.03	5.56	20.73	11.44	136.09	65.59	416.18	205.953	2.8	1.7	1	1.83333	3.7	1.6	0.6	1.96667	3.08	2.45	3.15
GC	M	#4	0	-2.1	-1.9	-1.33333	-4.5	-2.4	-2.9	-3.26667	2.628	0.924	2.822	2.12467	3.482	1.445	5.745	3.55733	1635	1409.2	1432.1	1492.1	27.2	23.5	23.9	24.8667	188.01	41.49	175.25	134.917	3.26	6.61	3.94	4.60333	36.86	153.24	61.92	84.0067	2.8	1.5	2.3	2.2	3.1	1	2.1	2.06667	2.24	2	2.41
GC	M	#5	-0.5	-1.6	-2.1	-1.4	-0.7	-0.2	-0.1	-0.333333	1.099	1.594	1.066	1.253	4.77	3.061	2.469	3.43333	1007.6	1188.8	1534	1243.47	16.8	19.8	25.6	20.7333	115.87	102.21	81.52	99.8667	5.81	7.05	4.1	5.65333	129.55	108.36	78.01	105.307	2.4	1.6	1.9	1.96667	2.1	1.5	1.6	1.73333	3.03	2.93	3.14
GC	M	#6	0.2	0	-0.8	-0.2	-1.7	-0.8	-2.2	-1.56667	7.159	5.969	4.259	5.79567	5.033	6.922	7.66	6.53833	2344.1	1438.9	1712.2	1831.73	39.1	24	28.5	30.5333	601.35	778.89	616.96	665.733	1.23	3.24	2.08	2.18333	23.9	64.84	27.97	38.9033	5.1	3.3	3.9	4.1	4.2	3.5	3.8	3.83333	1.99	1.73	1.8
GC	F	#7	-2.7	0.1	-0.3	-0.966667	-4.2	-4.6	-1.8	-3.53333	1.674	2.346	1.46	1.82667	3.264	7.188	1.744	4.06533	1700.9	1717	1953.4	1790.43	28.3	28.6	32.6	29.8333	145.11	377.52	66.07	196.233	4.74	6.63	4.66	5.34333	103.98	105.6	62.59	90.7233	1.4	2.6	1.8	1.93333	0.9	2.6	1.1	1.53333	3.09	3.56	3.13
GC	M	#8	-0.4	0.1	0.9	0.2	-3.8	-3.4	-2	-3.06667	2.169	2.091	3.972	2.744	2.699	2.274	3.964	2.979	2191.3	2256.2	2240.4	2229.3	36.5	37.6	37.3	37.1333	149.82	116.98	322.85	196.55	1.34	1.69	1.84	1.62333	25.34	24.46	38.23	29.3433	3.7	2.5	3.9	3.36667	2.6	1.1	4.2	2.63333	3.66	3.91	3.92
GC	M	#9	0.7	-0.2	2.7	1.06667	-4.4	-4.7	-4.4	-4.5	2.654	1.269	1.116	1.67967	4.255	2.004	0.922	2.39367	1922.4	1368.1	1496.6	1595.7	32	22.8	24.9	26.5667	229.35	70.89	25.79	108.677	4.29	6.86	11.1	7.41667	107.67	88.28	207.71	134.553	1.8	1.5	1	1.43333	1.2	1.5	0.5	1.06667	1.85	1.98	1.76
GC	M	#10	0.4	-0.4	0.4	0.133333	-1.5	-2.8	-2.8	-2.36667	2.876	2.736	2.97	2.86067	4.222	2.065	4.211	3.49933	771	940.1	907.9	873	12.9	15.7	15.1	14.5667	280.27	130.83	218.6	209.9	4.19	5.49	3.54	4.40667	84.75	82.34	49.56	72.2167	2.3	1.6	2.1	2	2.1	1.1	1.7	1.63333	1.92	1.65	1.58
GC	M	#11	-1.5	1.6	-0.3	-0.0666667	-1.5	-2.9	-3.4	-2.6	4.035	8.425	6.17	6.21	5.249	2.895	3.547	3.897	942.4	1383	1290.5	1205.3	15.7	23.1	21.5	20.1	416.15	622.74	551.93	530.273	3.15	2.33	2.33	2.60333	41.72	37.99	81.95	53.8867	3.6	3.7	3.9	3.73333	3	3.2	3.2	3.13333	3.67	2.11	1.69
GC	F	#12	7.9	1	-2.4	2.16667	-2.3	-0.8	-0.6	-1.23333	6.003	7.22	5.912	6.37833	1.583	7.956	7.832	5.79033	2336.4	1269.4	1457.7	1687.83	38.9	21.2	24.3	28.1333	235.42	385.03	245.95	288.8	1.81	7.28	6.04	5.04333	22.79	123.66	104.08	83.51	2.2	2.1	2.1	2.13333	1.1	2.2	1.7	1.66667	4	3.07	2.61
GC	M	#13	-1.2	-2.4	-0.9	-1.5	-3	-2.1	-1.3	-2.13333	7.998	5.557	4.204	5.91967	3.111	2.272	3.466	2.94967	1589.7	1304.5	1999.9	1631.37	26.5	21.7	33.3	27.1667	453.63	371.18	281.14	368.65	2.71	2.46	2.33	2.5	36.6	31.67	58.95	42.4067	2.6	2.4	2.6	2.53333	2	1.9	2.2	2.03333	1.91	1.76	1.87
GC	F	#14	-1.1	0.6	-1	-0.5	-0.8	-1.7	-1.1	-1.2	3.436	3.52	2.939	3.29833	4.754	5.488	4.775	5.00567	777.4	802.9	684.5	754.933	13	13.4	11.4	12.6	366.57	455.12	281.14	367.61	3.27	2.39	2.75	2.80333	45.29	35.59	30.37	37.0833	3.7	5.1	3	3.93333	2.7	2.6	2.4	2.56667	2.16	2.13	2.29
GC	F	#15	-0.5	-0.3	0.5	-0.1	-6	-6	-5.6	-5.86667	1.329	2.714	3.213	2.41867	3.969	12.496	15.621	10.6953	1211.7	1168.4	1451.9	1277.33	20.2	19.5	24.2	21.3	143.75	959.27	1131.5	744.84	3.73	2.57	2.43	2.91	67.34	43.12	48.35	52.9367	2	4.6	4.4	3.66667	1.3	4.7	4.1	3.36667	1.86	1.68	2.03
GC	M	#16	-1.7	-2.7	-1.7	-2.03333	-4	-5	-4.1	-4.36667	5.989	6.403	9.573	7.32167	7.351	11.346	7.566	8.75433	1928.9	1884.7	1717.6	1843.73	32.1	31.4	28.6	30.7	1050.45	1585.01	1855.69	1497.05	0.9	0.75	0.72	0.79	17.13	17.23	12.5	15.62	8.3	9.7	11	9.66667	5	7.2	6.2	6.13333	2.83	3.05	3.07
GC	M	#17	-0.9	-2.4	-3.3	-2.2	-2.2	-1.7	-1.1	-1.66667	7.142	13.225	8.614	9.66033	7.097	14.584	5.436	9.039	1308.7	2092.4	2322.7	1907.93	21.8	34.9	38.7	31.8	1018.12	2362.95	1249.29	1543.45	1.33	0.91	0.65	0.963333	20.04	14.54	9.9	14.8267	5.1	8.1	7	6.73333	2.6	5.2	4	3.93333	3.33	2.78	2.72
GC	M	#19	-1.3	-1.5	1.9	-0.3	-1.3	-2	-4	-2.43333	4.144	1.497	3.451	3.03067	3.19	2.637	3.697	3.17467	1595.6	1191.8	1195.3	1327.57	26.6	19.9	19.9	22.1333	158.08	60.04	205.86	141.327	5.49	5.87	5.64	5.66667	88.13	66.21	123.54	92.6267	1.7	1.3	1.8	1.6	1.3	1.2	1.4	1.3	1.9	1.91	1.68
GC	F	#20	-0.5	-1.3	-0.9	-0.9	-2.2	-0.9	-1.7	-1.6	2.127	3.632	2.291	2.68333	2.638	2.457	1.59	2.22833	459.9	351.6	364.2	391.9	7.7	5.9	6.1	6.56667	139.6	200.54	98.82	146.32	3.04	4.11	3.5	3.55	52.27	39	45.25	45.5067	3	2.5	1.8	2.43333	1.7	1.7	1.1	1.5	2.85	3.09	2.72
GC	F	#21	-0.3	-1	0.6	-0.233333	-1.9	-1.3	-1.3	-1.5	0.887	5.389	2.705	2.99367	2.038	3.758	6.887	4.22767	278.4	553.7	362.1	398.067	4.6	9.2	6	6.6	45.63	426.1	238.7	236.81	6.6	2.81	6.11	5.17333	69.21	46.88	78.54	64.8767	1.8	5.1	3.1	3.33333	1.9	5.5	4	3.8	2.11	2.68	2.41
GC	F	#22	0.5	0.1	0.3	0.3	0.1	-0.1	-0.4	-0.133333	0.903	0.587	0.489	0.659667	4.354	3.49	3.81	3.88467	219.3	217.1	233.8	223.4	3.7	3.6	3.9	3.73333	88.78	48.13	60.93	65.9467	6.58	8.13	10.47	8.39333	60.67	95.3	114.28	90.0833	2	1.7	1.9	1.86667	1.4	1.5	2.8	1.9	2.49	2.4	2.89
GC	F	#23	-0.8	-0.3	0.2	-0.3	-1.8	-1.8	-1.8	-1.8	2.702	3.499	4.381	3.52733	8.038	8.738	8.184	8.32	495.2	573.2	599.3	555.9	8.3	9.6	12	9.96667	665.25	478.55	391.46	511.753	3.05	2.8	2.19	2.68	43.41	33.18	29.8	35.4633	7.6	7.7	7.1	7.46667	7.6	12.4	10.1	10.0333	2.37	3.21	1.77
GC	M	#24	-1.1	-2.1	-0.9	-1.36667	-2.2	-2.2	-2.1	-2.16667	3.34	4.2	6.998	4.846	4.458	6.73	6.265	5.81767	490.8	611.5	885.7	662.667	8.2	10.2	14.8	11.0667	414.41	678.45	761.07	617.977	2.2	1.96	1.49	1.88333	23.56	22.21	16.58	20.7833	4.2	5.3	5.2	4.9	3	3.1	3.6	3.23333	2.47	2.72	3.31
GC	F	#25	-0.4	-0.1	-0.2	-0.233333	-0.1	-1.2	-1.3	-0.866667	0.498	0.679	1.335	0.837333	1.918	2.279	1.831	2.00933	203.2	216.5	211.6	210.433	3.4	3.6	3.5	3.5	29.74	46.43	36.93	37.7	19	15.43	25.2	19.8767	108.12	116.07	290.75	171.647	0.8	1.2	1	1	0.6	0.8	0.9	0.766667	2.24	3.15	2.69
GC	M	#26	0.9	1.1	0.2	0.733333	-3.3	-3.1	-2.9	-3.1	2.007	2.157	2.857	2.34033	6.373	5.02	3.085	4.826	545.7	438.5	407.5	463.9	9.1	7.3	6.8	7.73333	264.21	251.82	195.48	237.17	2.27	2.85	3.58	2.9	22.73	34.11	39.81	32.2167	4.2	2.4	3	3.2	4.8	2.3	2.6	3.23333	2.82	2.28	2.57
GC	M	#27	-2.1	-1.9	-2.3	-2.1	-3.1	-2.8	-2.8	-2.9	1.286	2.774	1.856	1.972	2.619	2.591	3.877	3.029	323.8	404.2	391	373	5.4	6.7	6.5	6.2	91.74	137.1	169.83	132.89	5.22	3.06	2.99	3.75667	66.11	52.47	26.26	48.28	2	3.1	2.2	2.43333	1.8	2.4	1.9	2.03333	2.34	2.66	2.57
GC	M	#28	-1.8	-0.2	-1.5	-1.16667	-1.7	-1.8	-1.4	-1.63333	3.149	4.705	2.848	3.56733	3.3	2.085	5.825	3.73667	508.6	490.3	530.6	509.833	8.5	8.2	8.8	8.5	183.6	325.51	316.52	275.21	4.07	4.84	2.43	3.78	50.89	66.58	24.46	47.31	2.4	2.2	3.2	2.6	3.2	2.6	2.6	2.8	2.79	2.52	2.53
GC	M	#29	-1.8	-0.8	-0.2	-0.933333	-1	-1.4	-1.6	-1.33333	1.664	1.625	1.82	1.703	1.769	4.262	3.4	3.14367	476.6	497.3	503.7	492.533	7.9	8.3	8.4	8.2	72.12	194.64	148.57	138.443	6.38	4.26	4.28	4.97333	51.93	62.71	60.92	58.52	1.3	2.5	1.9	1.9	0.8	1.9	1.6	1.43333	2.4	2.89	2.8
GC	M	#30	0.4	0.7	1.5	0.866667	0.5	0.3	0.4	0.4	4.111	1.997	2.106	2.738	4.579	4.713	4.735	4.67567	414.7	408	399.6	407.433	6.9	6.8	6.7	6.8	354.17	223.55	146.7	241.473	4.31	5.66	4.59	4.85333	72.2	111.69	85.76	89.8833	2.6	2.5	2.6	2.56667	3.2	2.7	3.9	3.26667	1.86	1.74	1.89
GC	M	#31	0.9	0.3	0.7	0.633333	-0.4	-0.1	-1.2	-0.566667	6.898	3.919	3.919	4.912	4.979	1.655	3.912	3.51533	389.4	370.7	359.1	373.067	6.5	6.2	6	6.23333	230.05	129.33	90.89	150.09	9.94	14.27	11.41	11.8733	108.54	136.15	153.04	132.577	1.2	0.9	1.2	1.1	1.1	0.8	1.5	1.13333	1.65	1.85	1.69
GC	M	#32	-1.6	-1.9	-0.3	-1.26667	-2.1	-2.6	-2.5	-2.4	1.495	2.147	2.007	1.883	2.729	1.571	5.262	3.18733	387.9	388.1	430.2	402.067	6.5	6.5	7.2	6.73333	101.78	80.7	109.39	97.29	5.69	8.24	6.85	6.92667	71.01	137.55	141.52	116.693	1.5	1.3	2.2	1.66667	1.1	1.1	3	1.73333	1.86	1.54	1.8
GC	F	#33	0.4	0.7	0	0.366667	0.5	0.3	-0.2	0.2	1132	1302	1660	1.364	2510	2428	2807	2.581	265	274.7	271.9	270.533	4.4	4.6	4.5	4.5	69.56	73.12	119.79	87.49	8.29	8.91	6.72	7.97333	114.49	168.79	85.18	122.82	1.5	1.3	1.3	1.36667	1.2	1	1.1	1.1	1.71	1.79	1.74
GC	M	#34	-1.5	-0.8	0.3	-0.666667	-1.3	-2.1	-1.9	-1.76667	1093	1554	1298	1.315	2785	3010	2022	2.605	290.4	315.5	297.6	301.167	4.8	5.3	5	5.03333	50.47	85.35	63.06	66.2933	6.81	9.95	8.86	8.54	86.13	179.11	106.78	124.007	1.2	1.7	1.2	1.36667	0.7	1.7	1.1	1.16667	1.98	2	1.71
		Avg				-0.476667				-2.27				3.6954				4.8211				981.697				16.3937				399.874				4.46159				59.2237				3.4254				2.86667
		Patient	COP Med X	COP Med X	COP Med X	Avg	COP Med Y	COP Med Y	COP Med Y	Avg	Desvio X	Desvio X	Desvio X	Avg	Desvio Y	Desvio Y	Desvio Y	Avg	C.O.P. Dist	C.O.P. Dist	C.O.P. Dist	Avg	Vel. Méd 1	Vel. Méd 2	Vel. Méd 3	Avg	Área da Elip	Área da Elip	Área da Elip	Avg	MP1	MP2	MP3	Avg	SP1	SP2	SP3	Avg	MD1	MD2	MD3	Avg	SD1	SD2	SD3	Avg	MT1	MT2	MT3
Code	Sex		1	2	3		1	2	3		1	2	3		1	2	3		1	2	3		1	2	3		1	2	3		1	2	3		1	2	3		1	2	3		1	2	3		1	2	3
GAIDS	F	#1	0.9	-1.8	-2.5	-1.13333	-3.1	-4.3	-2.8	-3.4	2.345	4.578	1.581	2.83467	2.83	3.179	3.502	3.17033	2991.2	2297.7	1294.5	2194.47	49.9	38.3	21.6	36.6	178.21	305.92	152.62	212.25	0.79	1.42	2.26	1.49	19.07	32.99	33.71	28.59	3.1	3.6	3.1	3.26667	2.2	4.1	2.3	2.86667	2.85	3.33	1.63
GAIDS	M	#2	2.3	-0.5	0.5	0.766667	-0.2	0.7	0.6	0.366667	2.345	1.35	1.523	1.73933	4.163	3.086	2.684	3.311	1280.3	1106.2	1462.9	1283.13	21.3	18.4	24.4	21.3667	186.62	125.11	95.91	135.88	3.3	1.42	3.93	2.88333	37.93	32.99	59.2	43.3733	2.4	3.6	1.6	2.53333	2.3	4.1	1.3	2.56667	1.85	3.33	2.04
GAIDS	M	#3	0.8	-0.2	-2.5	-0.633333	-4.6	-5	-4.5	-4.7	2.035	1.959	1.74	1.91133	3.762	1.172	2.124	2.35267	2619.5	2623	1810.2	2350.9	43.7	43.7	30.2	39.2	167.44	50.46	86	101.3	1.82	1.71	4.14	2.55667	73.61	37.42	118.83	76.62	2.2	1.6	2.1	1.96667	2.1	0.7	1.2	1.33333	2.71	3.13	2.99
GAIDS	M	#4	-2.7	-1.5	1.2	-1	-5.4	-5.2	-4	-4.86667	2.267	2.794	3.51	2.857	1.643	2.618	4.779	3.01333	2041.4	2345.5	3387.9	2591.6	34	39.1	56.5	43.2	78.59	179.37	402.57	220.177	3.4	1.55	0.57	1.84	92.24	32.85	13.67	46.2533	1.8	2.5	2.6	2.3	1.4	1.3	1.7	1.46667	3	3.11	1.84
GAIDS	F	#5	0.7	-0.3	0.3	0.233333	-4.6	-2.1	-3.7	-3.46667	2.197	3.209	2.007	2.471	2.453	2.744	3.915	3.03733	1605.4	915.9	955.2	1158.83	26.8	15.3	15.9	19.3333	127.2	210.06	161.04	166.1	3.07	2.58	5.13	3.59333	38.88	44.24	90.92	58.0133	2.2	3.8	2	2.66667	1.7	3.1	2.5	2.43333	1.81	1.72	1.67
GAIDS	M	#6	-1.8	5.6	-1.8	0.666667	-3.1	-3.1	-3.9	-3.36667	3.321	5.734	2.823	3.95933	5.148	8.346	10.247	7.91367	3344.1	3609.9	3493.1	3482.37	55.7	60.2	58.2	58.0333	291.07	831.5	497.4	539.99	0.56	0.36	0.43	0.45	12.53	5.76	7.32	8.53667	3.1	6.9	5	5	2.3	4.8	4.3	3.8	2.6	2.94	3.05
GAIDS	M	#7	-0.9	0.1	1	0.0666667	-1.1	-0.7	-1.2	-1	1.323	2.423	1.509	1.75167	1.173	3.56	3.786	2.83967	1455	1899.9	1580.3	1645.07	24.2	31.7	26.3	27.4	35.84	222.45	198.95	152.413	9.95	2.29	2.83	5.02333	206.38	26.11	64.53	99.0067	1.2	2.4	3.8	2.46667	0.9	1.4	3.2	1.83333	2.79	3.65	3.67
GAIDS	M	#8	-0.8	0.2	-0.7	-0.433333	-3.9	-4.7	-3.4	-4	1.746	2.884	3.483	2.70433	1.085	2.673	1.688	1.81533	1438.9	1967.3	1885.1	1763.77	24	32.8	31.4	29.4	50.08	147.01	139.9	112.33	7.87	3.92	4.39	5.39333	78.91	58.54	66.91	68.12	0.9	1.4	1.6	1.3	0.5	1.2	1.2	0.966667	1.76	1.68	1.8
GAIDS	M	#9	-1.4	-1.4	-1.9	-1.56667	-4.5	-3.7	-5.6	-4.6	2.481	3.742	6.406	4.20967	6.232	6.734	6.091	6.35233	2379.8	2103.7	1814.2	2099.23	39.7	35.1	30.2	35	403.96	660.02	699.66	587.88	1.37	1.64	1.84	1.61667	32.09	37.13	41.45	36.89	3.8	4.8	7.2	5.26667	2.4	3.1	7.6	4.36667	3.41	3.59	3.77
GAIDS	F	#10	0.3	0.7	-0.3	0.233333	-2.8	-2.1	-2.2	-2.36667	2.222	3.026	4.352	3.2	2.617	3.032	5.133	3.594	1993	1424.1	1730.5	1715.87	33.2	23.7	28.8	28.5667	150.78	193.39	388.65	244.273	2.44	2.19	2.5	2.37667	40.47	32.41	37.21	36.6967	3.2	4.4	3.4	3.66667	2.3	3.7	1.7	2.56667	3.4	3.61	3.93
GAIDS	F	#11	-0.3	-0.3	-1.7	-0.766667	-3.2	-4.3	-3.9	-3.8	1.921	1.189	1.943	1.68433	1.209	1.328	2.925	1.82067	1735.3	1612.5	2357.3	1901.7	28.9	26.9	39.3	31.7	54.64	42.72	130.62	75.9933	3.86	5.5	1.54	3.63333	51.76	119.331	16.27	62.4537	1.2	1.3	2.6	1.7	0.8	0.9	1.6	1.1	1.68	2.07	3.04
GAIDS	F	#12	-0.5	-1.7	-1.5	-1.23333	-6.5	-4.2	-5.1	-5.26667	2.653	3.495	2.97	3.03933	2.11	4.118	4.726	3.65133	2086.9	2416.1	1894.5	2132.5	34.8	40.3	31.6	35.5667	130.43	265.29	294.54	230.087	2.29	1.67	2.46	2.14	50.05	38.94	36.31	41.7667	2	4.7	2.9	3.2	1.4	2.7	2.7	2.26667	1.93	4.45	3
GAIDS	M	#13	-1.7	-2.8	-2.3	-2.26667	-4	-4.5	-3.5	-4	3.724	4.766	4.953	4.481	3.213	3.859	6.721	4.59767	1133.2	1957.9	1820.2	1637.1	18.9	32.6	30.3	27.2667	339.12	444.94	688.86	490.973	1.7	1.19	1.11	1.33333	22.99	19.44	21.97	21.4667	4.6	4.8	5.1	4.83333	2.5	2	2.7	2.4	3.36	2.94	2.93
GAIDS	M	#14	0.4	1.1	-0.5	0.333333	-3.6	-3	-3.8	-3.46667	0.891	3.998	1.792	2.227	4.605	6.12	2.417	4.38067	1972.6	1450.4	1029.1	1484.03	32.9	24.2	17.2	24.7667	96.37	320.02	105.52	173.97	3.54	2.34	3.77	3.21667	107.13	49.25	65.27	73.8833	2	4.2	2.8	3	1.3	3.8	2.1	2.4	3.11	3.46	3.64
GAIDS	F	#15	0.4	-1.8	-1.6	-1	-2.7	-2.3	-2.5	-2.5	1.097	2.1	2.391	1.86267	2.163	4.972	4.392	3.84233	2075	2147.1	1892.3	2038.13	34.6	35.8	31.5	33.9667	67.26	175.84	158.48	133.86	2.63	2.96	4.53	3.37333	70.87	57.61	74.51	67.6633	1.4	2.5	1.6	1.83333	0.8	1.9	1.1	1.26667	1.49	4.28	3.69
GAIDS	M	#16	0.4	-0.3	0.7	0.266667	-2.5	-1.4	-0.9	-1.6	1.365	1.19	1.234	1.263	3.26	2.33	2.982	2.85733	434.6	408	401.3	414.633	7.2	6.8	6.7	6.9	121.17	59.55	89.73	90.15	3.66	5.41	5.29	4.78667	51.67	68.36	78.3	66.11	2.2	2.1	1.9	2.06667	2	1.7	1.8	1.83333	1.57	3	3.17
GAIDS	M	#17	1.3	0.9	-2.5	-0.1	-1.9	-2.1	-1.6	-1.86667	2.236	2.324	1.516	2.02533	2.963	3.932	1.769	2.888	379.6	468.9	463.3	437.267	6.3	7.8	7.7	7.26667	124.38	126.6	66.93	105.97	6.85	3.89	16.52	9.08667	92.15	49.05	299.47	146.89	1.6	2.9	1.4	1.96667	1.1	4.7	1.3	2.36667	2.14	1.91	2.24
GAIDS	F	#18	1.6	1	-0.8	0.6	-2.8	-2.5	-2.6	-2.63333	1.269	1.11	1.131	1.17	2.915	1.55	1.824	2.09633	274.9	263.8	228.2	255.633	4.6	4.4	3.8	4.26667	52.7	42.88	43.32	46.3	11.79	10.4	11.43	11.2067	147.5	125.93	119.12	130.85	1.6	1.7	1.1	1.46667	1.7	1.3	0.6	1.2	2.47	2.51	2.6
GAIDS	F	#19	-0.8	0.7	-1.1	-0.4	-0.3	0.1	-0.5	-0.233333	1.856	2.253	1.182	1.76367	1.58	2.016	6.126	3.24067	401.5	411.2	535.7	449.467	6.7	6.9	8.9	7.5	88.69	115.37	164.93	122.997	9.04	5.83	5.58	6.81667	171.5	68.81	66.72	102.343	1.4	2.2	1.7	1.76667	1	2	2	1.66667	1.45	3.2	1.72
GAIDS	M	#20	-3.2	-1.2	-2.5	-2.3	-1.6	-2.6	-2.1	-2.1	0.946	2.096	1.036	1.35933	2.02	2.432	2.175	2.209	606.8	532.2	520.5	553.167	10.1	8.9	8.7	9.23333	40.35	109.88	52.04	67.4233	13.27	5.43	6.61	8.43667	212.51	110.38	90.05	137.647	1.3	2.3	1.5	1.7	0.9	1.3	1.2	1.13333	3.27	3.06	2.57
GAIDS	M
GAIDS						#DIV/0!				#DIV/0!				#DIV/0!				#DIV/0!				#DIV/0!				#DIV/0!				#DIV/0!				#DIV/0!				#DIV/0!				#DIV/0!				#DIV/0!
GAIDS						#DIV/0!				#DIV/0!				#DIV/0!				#DIV/0!				#DIV/0!				#DIV/0!				#DIV/0!				#DIV/0!				#DIV/0!				#DIV/0!				#DIV/0!
GAIDS						#DIV/0!				#DIV/0!				#DIV/0!				#DIV/0!				#DIV/0!				#DIV/0!				#DIV/0!				#DIV/0!				#DIV/0!				#DIV/0!				#DIV/0!
GAIDS						#DIV/0!				#DIV/0!				#DIV/0!				#DIV/0!				#DIV/0!				#DIV/0!				#DIV/0!				#DIV/0!				#DIV/0!				#DIV/0!				#DIV/0!
GAIDS						#DIV/0!				#DIV/0!				#DIV/0!				#DIV/0!				#DIV/0!				#DIV/0!				#DIV/0!				#DIV/0!				#DIV/0!				#DIV/0!				#DIV/0!
GAIDS						#DIV/0!				#DIV/0!				#DIV/0!				#DIV/0!				#DIV/0!				#DIV/0!				#DIV/0!				#DIV/0!				#DIV/0!				#DIV/0!				#DIV/0!
GAIDS						#DIV/0!				#DIV/0!				#DIV/0!				#DIV/0!				#DIV/0!				#DIV/0!				#DIV/0!				#DIV/0!				#DIV/0!				#DIV/0!				#DIV/0!
		Avg				-0.471429				-3.35952				2.72129				3.75157				1948.87				32.4833				240.373				2.81643				52.9103				2.98095				2.19762
[truncated: 5 more columns]
