# Supplementary material for: Variations in plantar pressure and balance in HIV-infected children in antiretroviral therapy
Source: Sci Rep. 2019 Mar 13;9:4344. doi: 10.1038/s41598-019-41028-0 (PMC6416285; doi:10.1038/s41598-019-41028-0)
Supplement: Supplementary file 2 — Dataset 2 [file 41598_2019_41028_MOESM2_ESM.xlsx]

## Sheet: EO, PMed
CONTROL	AIDS	CONTROL	AIDS	CONTROL	AIDS	CONTROL	AIDS	CONTROL	AIDS	CONTROL	AIDS	CONTROL	AIDS	CONTROL	AIDS	CONTROL	AIDS	CONTROL	AIDS	CONTROL	AIDS	CONTROL	AIDS
T1		T2-5		M1		M2		M3		M4		M5		AP		MP		MÉDIA MH		MÉDIA LH		RP	RP
0.0144444	0.0126706	0	0	0.0928549	0.0781934	0.0814816	0.0650513	0.0769531	0.065967	0.0847098	0.0688484	0.0846553	0.0982292	0.062157	0.0555657	0.104881	0.0950271	0.236222	0.275689	0.223798	0.240324	0.23001	0.258007
0.0359572	0.135448	0.0206012	0.00934579	0.114073	0.156135	0.0889044	0.105615	0.0833233	0.0897329	0.0762283	0.0908282	0.0775294	0.0916948	0.0709452	0.0969714	0.0543478	0.0768306	0.233314	0.128633	0.215721	0.115737	0.224518	0.122185
0.038915	0	0	0	0.0908576	0.0848055	0.0993601	0.113316	0.1029	0.0995176	0.100319	0.112802	0.0871908	0.104018	0.0742203	0.0734942	0.0494045	0.15331	0.235226	0.16973	0.195828	0.1625	0.215527	0.166115
0.0120482	0.0762143	0	0.0500765	0.11694	0.116101	0.0986734	0.0870053	0.0923717	0.0794868	0.0933796	0.0971529	0.0987679	0.094539	0.0731686	0.0857965	0.0871271	0.0272853	0.21024	0.193175	0.190453	0.178963	0.200346	0.186069
0.038614	0.0254808	0	0	0.157172	0.0845886	0.131173	0.0904603	0.104264	0.108582	0.0960355	0.106577	0.0915973	0.0861142	0.0884079	0.0716861	0.0830743	0.0571019	0.161267	0.237627	0.136803	0.203468	0.149035	0.220548
0.0856076	0	0.0406486	0.00952381	0.123856	0.0943277	0.11726	0.0740499	0.102471	0.0904746	0.0859647	0.0899139	0.0748235	0.088031	0.0900902	0.0637601	0.068118	0.0317966	0.161452	0.272114	0.139799	0.249769	0.150625	0.260941
0.0267463	0.0128824	0	0	0.0889486	0.0967048	0.0972782	0.121101	0.107463	0.138508	0.106803	0.134646	0.102725	0.10135	0.0757092	0.086456	0.0672317	0.0813562	0.210347	0.170928	0.192457	0.142524	0.201402	0.156726
0.0114943	0	0	0	0.108964	0.0979212	0.100448	0.115419	0.0743184	0.122645	0.073721	0.112842	0.0863696	0.0876834	0.0650451	0.0766442	0.129526	0	0.2076	0.235144	0.207558	0.228346	0.207579	0.231745
0.0255295	0	0	0	0.0760557	0.0904668	0.0899849	0.0926455	0.102228	0.0917583	0.119813	0.0918608	0.128611	0.0874569	0.0774602	0.064884	0.0316231	0.0988131	0.220682	0.223882	0.205473	0.223116	0.213078	0.223499
0.0377674	0	0	0	0.0830005	0.104899	0.089622	0.114138	0.100108	0.110905	0.108059	0.107623	0.0965441	0.0969156	0.0735858	0.0763545	0.0743019	0.0546059	0.21689	0.220808	0.193708	0.190105	0.205299	0.205456
0.058193	0.0460563	0.016129	0	0.085656	0.110184	0.0980717	0.0971638	0.110935	0.0924117	0.118428	0.0917219	0.107865	0.0889928	0.0850398	0.0752186	0.0622573	0.0781475	0.188961	0.210167	0.153504	0.185155	0.171232	0.197661
0.0112293	0	0	0	0.0844382	0.0802012	0.0901095	0.0808228	0.11049	0.0781531	0.128885	0.0761369	0.112921	0.0721047	0.0768674	0.0553455	0.0685377	0.0928595	0.203584	0.265304	0.189806	0.254418	0.196695	0.259861
0.0129534	0	0.0138067	0	0.15135	0.110302	0.135855	0.118642	0.118729	0.108454	0.0851941	0.0942184	0.0837345	0.0799187	0.0859462	0.0730763	0.0270563	0.0696292	0.215072	0.224732	0.156248	0.194105	0.18566	0.209418
0	0.0434756	0.0118519	0	0.101205	0.0889764	0.102767	0.0963895	0.0987743	0.105728	0.0987654	0.100968	0.0894188	0.0814993	0.0718261	0.0738623	0.104797	0.039213	0.202183	0.233093	0.190237	0.210658	0.19621	0.221876
0.0840351	0.0111111	0.0168967	0	0.0794271	0.0944865	0.0960913	0.105308	0.113437	0.118626	0.12028	0.122215	0.120083	0.105933	0.0900358	0.0796684	0.0647035	0.0145299	0.162806	0.227086	0.14224	0.200705	0.152523	0.213896
0.0870177	0	0.0460459	0	0.0959063	0.11065	0.0826355	0.124776	0.0744519	0.110583	0.0686144	0.107703	0.0625201	0.0920931	0.0738846	0.0779722	0.0713064	0.0933602	0.216313	0.187301	0.195188	0.173533	0.205751	0.180417
0.00851064	0	0	0	0.083351	0.0842522	0.0937243	0.134818	0.0982351	0.156192	0.0912338	0.127889	0.0791568	0.0712939	0.0648874	0.0820636	0.097128	0.0643237	0.234958	0.188034	0.213703	0.173197	0.22433	0.180615
0	0.0331664	0	0.019984	0.0965159	0.0940689	0.101762	0.141842	0.103435	0.142669	0.10935	0.120306	0.103525	0.0550815	0.0735125	0.086731	0.094079	0.0496623	0.19792	0.179379	0.193413	0.163841	0.195667	0.17161
0.0356344	0.0791466	0.0179896	0.0590485	0.0716274	0.0969423	0.118733	0.147029	0.139937	0.140344	0.132438	0.115565	0.0654667	0.0658173	0.083118	0.100556	0.0775053	0.0404692	0.181937	0.134266	0.158731	0.12137	0.170334	0.127818
0.0572223	0	0.0338038	0	0.0973146	0.0908707	0.116255	0.102559	0.117708	0.117322	0.110457	0.137018	0.0652418	0.0916928	0.0854289	0.0770662	0.0998648	0.068108	0.161816	0.203104	0.140317	0.189325	0.151066	0.196214
0.0434709		0.0203424		0.0863035		0.146537		0.132659		0.11733		0.0834248		0.0900097		0.10704		0.134444		0.128449		0.131446
0.0338293		0.0481935		0.076521		0.134122		0.135185		0.123456		0.0679527		0.0884657		0.0290844		0.186355		0.165301		0.175828
0.00906942		0.00701996		0.077754		0.126272		0.14623		0.149091		0.0879927		0.086204		0.0563593		0.180448		0.159764		0.170106
0		0.00467666		0.0573627		0.124888		0.162174		0.167765		0.0991728		0.0880057		0.0367673		0.178278		0.168915		0.173597
0.0384631		0.0281904		0.0790098		0.138735		0.141526		0.115911		0.0539016		0.0851052		0.0364622		0.189707		0.178095		0.183901
0.00476718		0.00141844		0.0983848		0.109949		0.0897024		0.0986393		0.0738903		0.0681073		0.0805149		0.238247		0.204487		0.221367
0.0173798		0.00896832		0.091418		0.142197		0.154613		0.134037		0.0640601		0.0875247		0.0471318		0.178307		0.161888		0.170098
0		0		0.0710698		0.112559		0.137104		0.150743		0.0948287		0.0809007		0.0769969		0.182972		0.173726		0.178349
0.0698882		0.0335409		0.116048		0.149145		0.140154		0.130093		0.0941586		0.104718		0.0544155		0.113012		0.0995441		0.106278
0.0350771		0.00378788		0.0795699		0.115328		0.125326		0.132486		0.102806		0.0849115		0.0645752		0.173099		0.167945		0.170522
0.0595113		0.00973513		0.113765		0.140952		0.131949		0.131337		0.102338		0.0985124		0.0483099		0.136857		0.125247		0.131052
0.0644115		0.0250089		0.0939617		0.133596		0.14029		0.138518		0.103614		0.0999143		0.0436969		0.130942		0.125961		0.128451
0.0234194		0.00548338		0.0753318		0.108675		0.124418		0.15213		0.121114		0.0872245		0.108343		0.132566		0.148519		0.140543

## Sheet: EC, PMed
CONTROL	AIDS	CONTROL	AIDS	CONTROL	AIDS	CONTROL	AIDS	CONTROL	AIDS	CONTROL	AIDS	CONTROL	AIDS	CONTROL	AIDS	CONTROL	AIDS	CONTROL	AIDS	CONTROL	AIDS	CONTROL	AIDS
T1		T2-5		M1		M2		M3		M4		M5		AP		MP		MÉDIA MH		MÉDIA LH		RP
0	0.0838282	0	0.0124777	0.127392	0.0727694	0.110515	0.0783335	0.0981261	0.0844909	0.0886123	0.0925307	0.085098	0.0959553	0.0728205	0.0743408	0.0899399	0.0854525	0.214718	0.251142	0.185599	0.226848	0.200158	0.238995
0.0388216	0.0785043	0	0.0108878	0.116768	0.151617	0.0865618	0.103596	0.0829599	0.0948171	0.0787154	0.098131	0.0778736	0.0966626	0.0688144	0.0906023	0.0446388	0.0742643	0.252321	0.132965	0.221339	0.119453	0.23683	0.126209
0.0796807	0.155991	0	0	0.0906582	0.0975508	0.0965138	0.116601	0.105637	0.108015	0.102643	0.102995	0.0938135	0.0936348	0.0812782	0.0963984	0.0474693	0.15221	0.20941	0.164476	0.174174	0.164517	0.191792	0.164496
0.0891741	0	0	0	0.130585	0.141519	0.104984	0.0842826	0.0875181	0.11201	0.0800628	0.0498049	0.0795359	0.121568	0.0816943	0.0727407	0.0782372	0.028757	0.19096	0.240609	0.158942	0.221449	0.174951	0.231029
0.0977496	0.0360516	0	0	0.151435	0.0846456	0.124696	0.0981958	0.100483	0.11508	0.0923263	0.104093	0.0862701	0.0840267	0.0932801	0.0745846	0.0721756	0.0503632	0.147591	0.231221	0.127273	0.199908	0.137432	0.215564
0.102735	0.0555432	0.0211265	0	0.123057	0.10409	0.0998526	0.0965255	0.0871768	0.0915371	0.0777771	0.0937231	0.0734447	0.0881962	0.0835957	0.0756593	0.0700994	0.0540629	0.189382	0.243816	0.155349	0.228049	0.172365	0.235932
0.0104167	0.0939836	0	0	0.0796377	0.100281	0.0867619	0.117591	0.0989441	0.127077	0.110764	0.119043	0.104741	0.0996004	0.0701808	0.0939393	0.0709636	0.0963031	0.227454	0.176684	0.210317	0.119835	0.218885	0.148259
0	0	0	0.0402018	0.106584	0.0911547	0.0714355	0.0977414	0.101001	0.101938	0.0833622	0.0997095	0.0661368	0.083798	0.0612171	0.0735062	0.132919	0	0.226439	0.251625	0.212123	0.233832	0.219281	0.242728
0.0346902	0.0911288	0	0	0.0947843	0.0980167	0.0969039	0.0939427	0.10595	0.0890437	0.119755	0.0852808	0.121654	0.0794298	0.0819626	0.0766918	0.0105721	0.0921826	0.216115	0.235497	0.199575	0.226606	0.207845	0.231052
0.0251541	0.0231023	0	0	0.0865387	0.113292	0.0915034	0.107613	0.0987663	0.107404	0.105086	0.103748	0.0970781	0.0958258	0.0720181	0.0787121	0.0497269	0.0411106	0.235714	0.221671	0.210433	0.197932	0.223073	0.209802
0.0691652	0.116408	0.0162446	0	0.10256	0.0944327	0.0972118	0.0715964	0.101475	0.0869351	0.10879	0.0731388	0.107875	0.0888835	0.0861889	0.0759136	0.0517019	0.0988347	0.186887	0.237248	0.158089	0.224059	0.172488	0.230654
0.0370571	0.124378	0	0	0.0849477	0.0949009	0.097453	0.0906269	0.113096	0.0917175	0.127968	0.0914723	0.113315	0.0803115	0.0819767	0.0819153	0.0462736	0.0721889	0.198744	0.235374	0.181146	0.230908	0.189945	0.233141
0.0218108	0.0257827	0	0	0.131517	0.108948	0.131959	0.129816	0.122794	0.12584	0.103478	0.114839	0.0521605	0.090089	0.0805313	0.0850448	0.125032	0.0447973	0.208033	0.203248	0.103215	0.182423	0.155624	0.192836
0.011236	0.0760543	0.00943396	0.0122411	0.103579	0.0847792	0.0994358	0.0939239	0.0949426	0.102566	0.094269	0.103294	0.0917604	0.0845543	0.0720939	0.0796304	0.103092	0.0482473	0.203189	0.213868	0.189062	0.193555	0.196126	0.203712
0.0823188	0	0.0226973	0	0.0809979	0.0949965	0.0890456	0.107002	0.103611	0.11889	0.109329	0.126441	0.109485	0.104546	0.0853549	0.0788394	0.0619774	0.0125	0.182607	0.198926	0.157932	0.182556	0.170269	0.190741
0.0379903	0.00707547	0.0112782	0.00393082	0.10093	0.107417	0.0917464	0.124116	0.0793654	0.1155	0.0732983	0.11184	0.065584	0.0887668	0.0657418	0.0798065	0.0801064	0.122315	0.243117	0.161962	0.216584	0.157077	0.22985	0.15952
0	0	0	0	0.0977431	0.0782699	0.0936677	0.137392	0.0653	0.150117	0.0626545	0.133385	0.0894207	0.068522	0.058398	0.0810979	0.0861682	0.0653692	0.274347	0.186918	0.230698	0.180028	0.252523	0.183473
0	0.0197769	0	0.0116854	0.10047	0.0844588	0.102388	0.141639	0.105596	0.143559	0.120483	0.110527	0.116033	0.0509175	0.0778528	0.0803662	0.0980484	0.0481873	0.17776	0.20304	0.179222	0.186209	0.178491	0.194625
0.0501582	0.021382	0.0155451	0.00619369	0.0803788	0.11227	0.119239	0.15826	0.138759	0.162096	0.128003	0.135302	0.0714984	0.0747345	0.086226	0.0957484	0.0795624	0.0451805	0.16751	0.14825	0.149346	0.136331	0.158428	0.14229
0.0487501	0	0.0238335	0	0.096445	0.0865758	0.114601	0.104187	0.114937	0.120337	0.111076	0.128161	0.0635571	0.0885533	0.0818856	0.075402	0.103344	0.0655239	0.179553	0.210034	0.143904	0.196628	0.161728	0.203331
0.0490387	0.0548672	0.0233312		0.0907317		0.157633		0.137938		0.126925		0.0878152		0.0962018		0.105414		0.116834		0.104339		0.110587
0.0352831		0.0407904		0.0880079		0.150155		0.146289		0.125652		0.0604221		0.0923713		0.0349468		0.168377		0.150077		0.159227
0.0161595		0.00989809		0.0824982		0.114811		0.12222		0.140356		0.0885492		0.0820704		0.0686533		0.186038		0.170817		0.178427
0.00293542		0.0078559		0.065874		0.134858		0.162228		0.173729		0.109085		0.0937951		0.0417959		0.160978		0.140661		0.150819
0.0434261		0.0271188		0.0808989		0.122496		0.136338		0.122336		0.0673102		0.0857034		0.0335456		0.193		0.17353		0.183265
0.0114418		0.00174703		0.0941465		0.111943		0.107603		0.115649		0.0678667		0.0729138		0.0788685		0.210717		0.200017		0.205367
0.0113614		0.0199454		0.086963		0.126902		0.154798		0.135237		0.0695617		0.0863954		0.0583198		0.177087		0.159825		0.168456
0.00166667		0		0.0691247		0.108132		0.12612		0.157168		0.0961991		0.079773		0.0800471		0.177692		0.18385		0.180771
0.0695866		0.0698619		0.12287		0.138646		0.134943		0.118165		0.0712244		0.103614		0.045159		0.118606		0.110937		0.114772
0.0241748		0		0.0941739		0.125113		0.121537		0.120517		0.0996487		0.0835948		0.0655685		0.178002		0.171266		0.174634
0.0544783		0.0271985		0.113023		0.138913		0.133201		0.121722		0.0942797		0.0975451		0.0453478		0.141477		0.13036		0.135918
0.0713183		0.0331282		0.101067		0.142886		0.137366		0.13416		0.0875054		0.101062		0.0447289		0.12651		0.121331		0.12392
0.0266366		0.0145673		0.081126		0.108525		0.127656		0.152429		0.117608		0.0897925		0.0978387		0.1334		0.140214		0.136807

## Sheet: EO, Pmáx
CONTROL	AIDS	CONTROL	AIDS	CONTROL	AIDS	CONTROL	AIDS	CONTROL	AIDS	CONTROL	AIDS	CONTROL	AIDS	CONTROL	AIDS	CONTROL	AIDS	CONTROL	AIDS	CONTROL	AIDS	CONTROL	AIDS
T1		T2-5		M1		M2		M3		M4		M5		AP		MP		MÉDIA MH		MÉDIA LH		RP
0.00742009	0.0167959	0	0	0.0821954	0.0521114	0.0659001	0.0357479	0.0593626	0.0414549	0.0688779	0.0436624	0.0662191	0.0848763	0.0499965	0.0392355	0.109844	0.0812426	0.271125	0.328847	0.269056	0.312899	0.27009	0.320873
0.0277082	0.148278	0.0162741	0.0134576	0.0912583	0.155646	0.0707176	0.0791309	0.0621254	0.0634595	0.0557634	0.068482	0.0584067	0.0808059	0.0546077	0.0870372	0.0373035	0.0605966	0.296132	0.131582	0.284311	0.127299	0.290221	0.129441
0.0294168	0	0	0	0.0690584	0.100224	0.083169	0.102934	0.0875849	0.0736547	0.0872881	0.0962234	0.0797405	0.0792596	0.0623225	0.0646136	0.0363836	0.159313	0.305617	0.178494	0.221741	0.177102	0.263679	0.177798
0.00972222	0.0886291	0	0.06	0.103718	0.113311	0.0791063	0.0684848	0.0668191	0.0580375	0.0718448	0.0913498	0.079737	0.0869631	0.0587068	0.0809679	0.0689466	0.0231499	0.265148	0.225592	0.254957	0.221864	0.260053	0.223728
0.0297464	0.0190713	0	0	0.183933	0.0568172	0.132084	0.0855042	0.086381	0.0963629	0.0748452	0.0945236	0.0706143	0.076087	0.0825148	0.0611952	0.0644446	0.0382061	0.186671	0.28533	0.171281	0.275218	0.178976	0.280274
0.0814171	0	0.0310585	0	0.130489	0.0616991	0.108203	0.0421368	0.0915484	0.0617267	0.0775774	0.063337	0.0612228	0.0619653	0.0830737	0.0415521	0.0567058	0.0322901	0.185115	0.341594	0.176663	0.323113	0.180889	0.332353
0.0214131	0	0	0	0.0714922	0.0968844	0.0800883	0.107986	0.0872202	0.113501	0.0885175	0.113501	0.0893963	0.0942348	0.0625897	0.0751581	0.0505006	0.0782177	0.258614	0.183054	0.252758	0.165415	0.255686	0.174235
0.00799508	0	0	0	0.0966535	0.075722	0.086718	0.0881787	0.0573379	0.0911276	0.056672	0.0883878	0.0675203	0.0737703	0.053271	0.0595981	0.140195	0	0.223818	0.283676	0.26309	0.280596	0.243454	0.282136
0.0170706	0	0	0	0.0716417	0.0628195	0.0686483	0.0644298	0.0644413	0.0631227	0.109577	0.0631227	0.124465	0.0615503	0.0651205	0.0450064	0.0245605	0.0841422	0.263701	0.288754	0.255895	0.287814	0.259798	0.288284
0.028352	0	0	0	0.0620082	0.0850962	0.0709831	0.0976077	0.0812188	0.0948144	0.0891455	0.0891056	0.0865337	0.0793875	0.0597488	0.0637159	0.0533945	0.0453573	0.269089	0.26918	0.259275	0.253738	0.264182	0.261459
0.0429998	0	0.0138269	0	0.076451	0.102238	0.086683	0.0679329	0.103405	0.0680251	0.110273	0.0675371	0.104989	0.0689739	0.0769467	0.0535296	0.0504831	0.061475	0.214979	0.249217	0.195911	0.241875	0.205445	0.245546
0.00912779	0	0	0	0.0801316	0.0637116	0.0773983	0.0689405	0.0933569	0.0689405	0.110178	0.0656964	0.110386	0.0562686	0.0686542	0.0462225	0.0649458	0.0828928	0.25697	0.318535	0.197504	0.313318	0.227237	0.315927
0.0091104	0	0.00911458	0	0.151293	0.120567	0.114229	0.11833	0.0906226	0.096838	0.0636157	0.0750949	0.0481051	0.0605752	0.0694416	0.0673436	0.039916	0.0619137	0.241174	0.26052	0.232819	0.244269	0.236997	0.252395
0	0.0206612	0.00904762	0	0.0861138	0.0752261	0.0835443	0.0820987	0.080027	0.0848535	0.0796954	0.0768218	0.0755852	0.0620904	0.0591448	0.0573931	0.126414	0.0378148	0.232681	0.275501	0.226892	0.269676	0.229786	0.272589
0.0904951	0	0.0120178	0	0.0796008	0.0804573	0.090422	0.094178	0.104393	0.10802	0.0995697	0.111413	0.126882	0.101232	0.0861972	0.0707572	0.0582827	0.0128205	0.202095	0.271101	0.136242	0.256092	0.169169	0.263597
0.0754038	0	0.0371504	0	0.085481	0.125745	0.0707346	0.114771	0.0583518	0.101082	0.0519853	0.0979359	0.0471634	0.0927462	0.0608958	0.07604	0.0641598	0.0979752	0.262119	0.188476	0.247451	0.181269	0.254785	0.184872
0.00477327	0	0	0	0.0786029	0.113828	0.0758507	0.120028	0.0708715	0.105733	0.0671372	0.0976942	0.0573899	0.0761423	0.0506608	0.0733465	0.0826602	0.089619	0.285771	0.202173	0.276943	0.194782	0.281357	0.198478
0	0.0350739	0	0.0206093	0.0807269	0.106828	0.0846066	0.115035	0.0865608	0.112784	0.0945579	0.0972278	0.0948853	0.0684211	0.0630482	0.0794256	0.0991177	0.0841098	0.234382	0.183151	0.225163	0.17676	0.229772	0.179955
0.0456615	0.0927032	0.0210615	0.059597	0.0815978	0.111675	0.0997473	0.117822	0.111358	0.116607	0.109604	0.102819	0.0874164	0.071832	0.0794923	0.0961508	0.103052	0.050842	0.174742	0.140349	0.16576	0.135754	0.170251	0.138051
0.071656	0	0.0363945	0	0.110766	0.0869022	0.102345	0.0897322	0.093041	0.101671	0.0891848	0.106239	0.0744371	0.0935121	0.0825463	0.0682938	0.117172	0.0821336	0.157662	0.222846	0.147342	0.216964	0.152502	0.219905
0.0661414		0.0347797		0.0984212		0.110721		0.109395		0.0959745		0.0951095		0.0872204		0.114872		0.141699		0.132886		0.137293
0.0452743		0.0561062		0.0884236		0.105589		0.10483		0.0967311		0.0770106		0.081995		0.0554507		0.189806		0.180778		0.185292
0.00815767		0.00492563		0.0931353		0.101115		0.107092		0.111219		0.102802		0.0754924		0.083645		0.200174		0.187734		0.193954
0		0.00274325		0.0819597		0.111425		0.128048		0.126464		0.121125		0.0816806		0.0623155		0.187032		0.178888		0.18296
0.0420581		0.0360577		0.0890876		0.101108		0.105164		0.0971085		0.072412		0.0775708		0.0466405		0.207651		0.202713		0.205182
0.00417816		0.00116318		0.115695		0.111871		0.0735281		0.0732083		0.0665108		0.0637363		0.0936743		0.23706		0.223112		0.230086
0.0137511		0.00683227		0.113077		0.120763		0.120626		0.11148		0.0736331		0.0800232		0.0643374		0.188293		0.187207		0.18775
0		0		0.0846743		0.100578		0.111788		0.113774		0.105296		0.0737302		0.0951002		0.195668		0.193121		0.194394
0.12431		0.0467148		0.113669		0.129277		0.123202		0.112942		0.092086		0.106029		0.0554198		0.106317		0.0960625		0.10119
0.0357428		0.00323625		0.0862784		0.106578		0.111289		0.110082		0.101557		0.0792519		0.0817955		0.183676		0.179765		0.181721
0.0586673		0.00870924		0.123335		0.122149		0.11722		0.116391		0.106813		0.0933264		0.0547169		0.148649		0.14335		0.145999
0.0718645		0.0210525		0.102277		0.114167		0.121861		0.122883		0.115852		0.095708		0.0476228		0.142441		0.13998		0.141211
0.0278068		0.00303061		0.093767		0.106764		0.114607		0.1204		0.124463		0.0844054		0.115191		0.148353		0.145617		0.146985

## Sheet: EC, Pmáx
CONTROL	AIDS	CONTROL	AIDS	CONTROL	AIDS	CONTROL	AIDS	CONTROL	AIDS	CONTROL	AIDS	CONTROL	AIDS	CONTROL	AIDS	CONTROL	AIDS	CONTROL	AIDS	CONTROL	AIDS	CONTROL	AIDS
T1		T2-5		M1		M2		M3		M4		M5		AP		MP		MÉDIA MH		MÉDIA LH		RP
0	0	0	0.00807382	0.137213	0.0494418	0.0933285	0.052057	0.0773127	0.0581169	0.0675837	0.0675259	0.0634366	0.072284	0.0626964	0.0439285	0.0808625	0.0732507	0.24549	0.314425	0.234773	0.304824	0.240132	0.309625
0.0281577	0.132951	0	0.00818713	0.106115	0.175349	0.0636597	0.101819	0.0548779	0.0788411	0.0522737	0.0803889	0.0536235	0.0839029	0.051244	0.0944914	0.0302228	0.0586882	0.311212	0.14276	0.299857	0.137112	0.305535	0.139936
0.0747737	0	0	0	0.0753908	0.0933455	0.0806291	0.0996657	0.0738225	0.102083	0.0827152	0.0981591	0.0734712	0.0843884	0.0658289	0.0682345	0.0400977	0.158574	0.257751	0.177235	0.241349	0.18655	0.24955	0.181892
0.0239498	0	0	0	0.107027	0.125239	0.0717536	0.0697229	0.058882	0.0916753	0.0444926	0.035974	0.0737721	0.0955928	0.0542681	0.0597434	0.056778	0.0219286	0.290183	0.282941	0.273162	0.276926	0.281673	0.279934
0.0924613	0.0252167	0	0	0.161229	0.0783175	0.126583	0.0865457	0.0891398	0.0971255	0.0782571	0.0906399	0.0726779	0.0705013	0.0886212	0.0640495	0.0587073	0.03714	0.164261	0.235518	0.156683	0.278995	0.160472	0.257257
0.0998653	0	0.0160167	0	0.120973	0.0958051	0.0895961	0.0750063	0.0674173	0.0639293	0.0585788	0.0655042	0.0534086	0.0611488	0.0722652	0.0516277	0.0509596	0.0373191	0.226804	0.304332	0.216381	0.296955	0.221592	0.300644
0.0596868	0.0360262	0.00817439	0	0.0286667	0.0838486	0.0633731	0.104893	0.0727356	0.116206	0.08692	0.110538	0.10223	0.0945035	0.0602553	0.0780022	0.0963629	0.0899801	0.194114	0.188774	0.287737	0.175231	0.240925	0.182002
0	0	0	0	0.0848075	0.0673654	0.0556434	0.0740842	0.0769675	0.077805	0.0623686	0.0779668	0.0525951	0.0688397	0.0474831	0.0522944	0.137448	0	0.269184	0.31983	0.260985	0.314109	0.265085	0.316969
0.0241298	0	0	0	0.0780037	0.0850157	0.0771006	0.074193	0.0857536	0.0659243	0.101152	0.0627583	0.116769	0.0595974	0.068987	0.0496413	0.00809419	0.079075	0.255692	0.288071	0.253305	0.285365	0.254498	0.286718
0.0174085	0.00736961	0	0	0.0660104	0.0989265	0.0679355	0.0871865	0.0776467	0.0818737	0.0842136	0.0802929	0.0828584	0.0737456	0.0565819	0.0613421	0.0368223	0.0329395	0.291096	0.272725	0.276009	0.26494	0.283552	0.268833
0.0589145	0.0202063	0.0119271	0	0.09388	0.0760688	0.08278	0.0593178	0.088826	0.0658128	0.0983685	0.0569678	0.104219	0.0696628	0.0769879	0.0497195	0.0435305	0.0925414	0.214227	0.283722	0.203327	0.275701	0.208777	0.279711
0.0249692	0.00899471	0	0	0.0751141	0.0765745	0.0825537	0.0766303	0.0931404	0.0690356	0.104515	0.0682245	0.105694	0.0614595	0.0694266	0.0515599	0.039317	0.0590823	0.239742	0.290966	0.234955	0.289032	0.237348	0.289999
0.00701187	0	0.0512371	0	0.106042	0.102016	0.0980699	0.112816	0.0924229	0.10565	0.0864679	0.096631	0.0628655	0.0758382	0.0720168	0.0704216	0.0115359	0.0378876	0.244968	0.239123	0.239379	0.230038	0.242173	0.23458
0.00823045	0.0568351	0.00600601	0.00907912	0.0900348	0.0688188	0.0823981	0.0744327	0.0782285	0.0848427	0.0763217	0.0871369	0.0753658	0.0757443	0.0595122	0.0652699	0.10764	0.0335087	0.243203	0.25625	0.232572	0.253352	0.237887	0.254801
0.0859741	0.0411059	0.0153465	0	0.0714232	0.0772331	0.0775189	0.0951046	0.0946931	0.10313	0.101298	0.110118	0.109472	0.100583	0.0793893	0.075325	0.0512027	0.0093819	0.202475	0.234433	0.190598	0.22891	0.196536	0.231672
0.0315945	0.00595238	0.00900901	0.00274725	0.0885664	0.129968	0.0809383	0.118068	0.059536	0.0958226	0.0526951	0.0971471	0.0476268	0.0971378	0.0528523	0.0781205	0.0752336	0.106632	0.282742	0.175403	0.272058	0.171122	0.2774	0.173263
0	0	0	0	0.0730161	0.100304	0.070231	0.106707	0.0482918	0.106808	0.0468755	0.103207	0.0627504	0.0732978	0.0430236	0.0700463	0.0721049	0.0933589	0.323391	0.211201	0.30334	0.205116	0.313365	0.208159
0	0.0253685	0	0.0169619	0.0893865	0.0982657	0.0853042	0.111722	0.0890809	0.112775	0.0993759	0.0949825	0.109794	0.0639874	0.0675631	0.074866	0.12104	0.0855725	0.203915	0.201503	0.202103	0.188862	0.203009	0.195183
0.0668773	0.0165455	0.0221331	0.0105152	0.0906374	0.123867	0.101067	0.134512	0.110346	0.138081	0.106026	0.126784	0.085763	0.0892864	0.0832643	0.09137	0.0987755	0.0566336	0.164116	0.153662	0.154259	0.150114	0.159187	0.151888
0.0543199	0	0.0269689	0	0.116162	0.0797174	0.100553	0.0886185	0.0887467	0.0976514	0.0862496	0.108145	0.0806382	0.0913604	0.0790912	0.066499	0.126694	0.0846255	0.170853	0.231614	0.148815	0.218268	0.159834	0.224941
0.0764101		0.0377872		0.104919		0.118287		0.115307		0.0994325		0.101139		0.0933259		0.116541		0.120632		0.109545		0.115089
0.0393412		0.0467255		0.101391		0.111865		0.112285		0.108728		0.0754453		0.0851116		0.0565931		0.176313		0.171313		0.173813
0.0196776		0.00878395		0.0843496		0.0928969		0.100496		0.109412		0.102657		0.0740391		0.085886		0.204103		0.191738		0.19792
0.00548761		0.00879459		0.0984158		0.116794		0.129653		0.130809		0.128223		0.0883108		0.0621681		0.164505		0.155151		0.159828
0.0484839		0.0238894		0.0890816		0.098578		0.103776		0.0988537		0.0828651		0.0779325		0.0322117		0.215092		0.207169		0.21113
0.0119193		0.00262467		0.112091		0.108005		0.0861301		0.0833143		0.0729335		0.0681454		0.0913299		0.22066		0.210992		0.215826
0.0114274		0.0237029		0.0971747		0.103896		0.121784		0.118224		0.0775933		0.0791146		0.0743654		0.187842		0.18399		0.185916
0		0		0.0843494		0.0945042		0.108602		0.115446		0.10515		0.0725789		0.0976671		0.198226		0.196055		0.19714
0.0937514		0.0353478		0.120265		0.12117		0.119064		0.111579		0.0883671		0.0985063		0.0581408		0.127801		0.124515		0.126158
0.0151535		0		0.104292		0.11088		0.111809		0.0979513		0.098607		0.0769561		0.0852247		0.189653		0.18643		0.188041
0.0616373		0.0210238		0.118776		0.118112		0.116866		0.112208		0.101851		0.0929247		0.0503655		0.150758		0.148403		0.149581
0.0826879		0.0323527		0.114284		0.117738		0.118526		0.115948		0.105453		0.0981415		0.0516095		0.131636		0.129764		0.1307
0.0297342		0.0101485		0.0946343		0.104549		0.11561		0.12155		0.124817		0.0858633		0.110895		0.145955		0.142107		0.144031
